# Supplementary material for: Genomic epidemiology of mecC-carrying Staphylococcus aureus isolates from human clinical cases in New Zealand
Source: Access Microbiol. 2024 Sep 5;6(9):000849.v2. doi: 10.1099/acmi.0.000849.v2 (PMC11376224; doi:10.1099/acmi.0.000849.v2)
Supplement: Supplementary Material 1. [file acmi-6-00849-s001.xlsx]

## Sheet: Sheet 1
Sample Name	BioProject ID	Biosample Accession	SRA Accession	Source	Country	Region	Collection year	ST	CC	Type XI SCCmec	mecC	Reference
Isolate 1	PRJNA1029301	SAMN37864976	SRR26414900 (nanopore), SRR26414902 (illumina)	Human	New Zealand	South Island	2022	7767	49	1	1	ESR, this study
Isolate 2	PRJNA1029301	SAMN37864977	SRR26414901	Human	New Zealand	South Island	2022	49	49	1	1	ESR, this study
55-121-251	PRJEB43456	SAMEA8200776	ERR5417136	Hedgehog	New Zealand	North Island	2018	6432	49	0	1	Larsen et al. (2022)
55-121-253	PRJEB43456	SAMEA8200777	ERR5417137	Hedgehog	New Zealand	North Island	2018	6432	49	0	1	Larsen et al. (2022)
55-121-553	PRJEB43456	SAMEA8200791	ERR5417151	Hedgehog	Denmark	Jutland	2018	49	49	0	0	Larsen et al. (2022)
55-121-554	PRJEB43456	SAMEA8200792	ERR5417152	Hedgehog	Denmark	Jutland	2018	49	49	0	0	Larsen et al. (2022)
55-121-555	PRJEB43456	SAMEA8200793	ERR5417153	Hedgehog	Denmark	Jutland	2018	49	49	0	0	Larsen et al. (2022)
55-121-444	PRJEB43456	SAMEA8200785	ERR5417145	Hedgehog	Portugal	Norte Region	2018	49	49	0	0	Larsen et al. (2022)
c02-467	PRJEB43456	SAMEA8200817	ERR5417177	Hedgehog	Spain	Catalonia	2018	49	49	0	0	Larsen et al. (2022)
55-121-707	PRJEB43456	SAMEA8200818	ERR5417178	Hedgehog	Spain	Catalonia	2018	49	49	0	0	Larsen et al. (2022)
55-121-711	PRJEB43456	SAMEA8200819	ERR5417179	Hedgehog	Spain	Catalonia	2018	6431	49	0	0	Larsen et al. (2022)
55-121-714	PRJEB43456	SAMEA8200821	ERR5417181	Hedgehog	Spain	Catalonia	2018	49	49	0	0	Larsen et al. (2022)
55-121-715	PRJEB43456	SAMEA8200822	ERR5417182	Hedgehog	Spain	Catalonia	2018	49	49	0	0	Larsen et al. (2022)
55-121-716	PRJEB43456	SAMEA8200823	ERR5417183	Hedgehog	Spain	Catalonia	2018	49	49	0	0	Larsen et al. (2022)
55-121-717	PRJEB43456	SAMEA8200824	ERR5417184	Hedgehog	Spain	Catalonia	2018	49	49	0	0	Larsen et al. (2022)
55-121-718	PRJEB43456	SAMEA8200825	ERR5417185	Hedgehog	Spain	Catalonia	2018	49	49	0	0	Larsen et al. (2022)
55-121-719	PRJEB43456	SAMEA8200826	ERR5417186	Hedgehog	Spain	Catalonia	2018	49	49	0	0	Larsen et al. (2022)
IMD2002-10	PRJEB20741	SAMEA1067981	ERR2505639	Pig	Switzerland		2010	49	49	0	0	Pathogen Watch
IMD1000-09	PRJEB20741	SAMEA1068082	ERR2505644	Pig	Switzerland		2009	49	49	0	0	Pathogen Watch
dmn150401-647	PRJEB41130	SAMEA7768960	ERR5055967	yellow-necked mouse	Germany		2014	49	49	0	0	Pathogen Watch
dmn150401-652	PRJEB41130	SAMEA7768961	ERR5055968	bank vole	Germany		2014	49	49	0	0	Pathogen Watch
dmn150401-653	PRJEB41130	SAMEA7768962	ERR5055969	bank vole	Germany		2014	49	49	0	0	Pathogen Watch
dmn150401-659	PRJEB41130	SAMEA7768963	ERR5055970	bank vole	Germany		2014	49	49	0	0	Pathogen Watch
dmn150401-660	PRJEB41130	SAMEA7768964	ERR5055971	bank vole	Germany		2014	49	49	0	0	Pathogen Watch
dmn150401-661	PRJEB41130	SAMEA7768965	ERR5055972	bank vole	Germany		2014	49	49	0	0	Pathogen Watch
dmn150401-666	PRJEB41130	SAMEA7768966	ERR5055973	bank vole	Germany		2014	49	49	0	0	Pathogen Watch
dmn150401-672	PRJEB41130	SAMEA7768968	ERR5055975	yellow-necked mouse	Germany		2014	49	49	0	0	Pathogen Watch
dmn150414-700	PRJEB41130	SAMEA7768971	ERR5055978	yellow-necked mouse	Germany		2014	49	49	0	0	Pathogen Watch
dmn150521-792	PRJEB41130	SAMEA7768983	ERR5055990	bank vole	Germany		2014	49	49	0	0	Pathogen Watch
dmn150521-800	PRJEB41130	SAMEA7768985	ERR5055992	bank vole	Germany		2014	49	49	0	0	Pathogen Watch
dmn150521-805	PRJEB41130	SAMEA7768986	ERR5055993	bank vole	Germany		2014	49	49	0	0	Pathogen Watch
dmn150521-806	PRJEB41130	SAMEA7768987	ERR5055994	bank vole	Germany		2014	49	49	0	0	Pathogen Watch
dmn160622-849	PRJEB41130	SAMEA7768992	ERR5055999	bank vole	Germany		2015	49	49	0	0	Pathogen Watch
dmn160622-853	PRJEB41130	SAMEA7768993	ERR5056000	bank vole	Germany		2015	49	49	0	0	Pathogen Watch
06-01225	PRJEB41130	SAMEA7769025	ERR5056032	Human	Germany		2006	49	49	0	0	Pathogen Watch
09-03510	PRJEB41130	SAMEA7769029	ERR5056036	Human	Germany		2009	49	49	0	0	Pathogen Watch
16-03963	PRJEB41130	SAMEA7769038	ERR5056045	Human	Germany		2016	49	49	1	1	Pathogen Watch
05V09262	PRJEB41130	SAMEA7769040	ERR5056047	Human	Unknown		Unknown	49	49	0	0	Pathogen Watch
08B7532	PRJEB41130	SAMEA7769041	ERR5056048	Human	Unknown		Unknown	49	49	0	0	Pathogen Watch
08V26825	PRJEB41130	SAMEA7769042	ERR5056049	Human	Unknown		Unknown	49	49	0	0	Pathogen Watch
08V27377	PRJEB41130	SAMEA7769043	ERR5056050	Human	Unknown		Unknown	49	49	0	0	Pathogen Watch
MMMOSAM:c9fdda24-e57d-4090-b2d8-bc0a1b55fffd	PRJNA445516	SAMN08815249	SRR6938551	Human	United Kingdom	London	2014	49	49	0	0	Pathogen Watch
MMMOSAM:87c204f1-ad6a-44af-8abb-c51745715022	PRJNA445516	SAMN08815348	SRR6938553	Human	United Kingdom	London	2014	49	49	0	0	Pathogen Watch
IMT36945	PRJNA588740	SAMN13256096	SRR10426552	cat	Italy		2014	49	49	1	1	Pathogen Watch
RKI5972	PRJNA588740	SAMN13256125	SRR10426520	Human	Germany		2014	49	49	1	1	Pathogen Watch
MMMOSAM:429374ff-86ed-4aa4-865b-5f6f6d0823c7	PRJNA690682	SAMN17580108	SRR13967150	Human	United Kingdom	Plymouth	2010	49	49	0	0	Pathogen Watch
MMMOSAM:3e0feb3f-5a72-40ab-91ed-85bfbe351e8b	PRJNA690682	SAMN17580151	SRR13968234	Human	United Kingdom	Plymouth	2009	49	49	0	0	Pathogen Watch
MRSA_1410	PRJEB2655	SAMEA1463364	ERR302673	Unknown	United Kingdom		2012	2273	49	1	1	NCBI, unpublished
MRSA_1421	PRJEB2655	SAMEA1463346	ERR302674	Unknown	United Kingdom		2012	2273	49	1	1	NCBI, unpublished
RIVM_M090367	PRJEB54087	SAMEA110469396	ERR10035542	Hedgehog	Netherlands		2020	49	49	1	1	Dierikx et al 2023
AR05618O1	PRJNA894984	SAMN31484036	SRR22123816	Gray squirrel	United Kingdom	Isle of Arran	2018	49	49	0	0	Walsh et al 2023
JW31330OBHY1	PRJNA894984	SAMN31484065	SRR22123839	Gray squirrel	United Kingdom		2018	49	49	0	0	Walsh et al 2023
JW31330LBHY2	PRJNA894984	SAMN31484064	SRR22123840	Gray squirrel	United Kingdom		2018	49	49	0	0	Walsh et al 2023
JW30866OBHY3	PRJNA894984	SAMN31484063	SRR22123841	Gray squirrel	United Kingdom		2018	49	49	0	0	Walsh et al 2023
JW32660O5	PRJNA894984	SAMN31484062	SRR22123842	Gray squirrel	United Kingdom		2018	49	49	0	0	Walsh et al 2023
83	PRJNA940825	SAMN33579132	SRR23759494	Common genet	Spain		2021	49	49	1	1	Martínez-Seijas et al 2023
239	PRJNA940825	SAMN33579158	SRR23759495	Hedgehog	Spain		2021	49	49	0	0	Martínez-Seijas et al 2023
2327	PRJNA940825	SAMN33579200	SRR23759516	Hedgehog	Spain		2021	49	49	0	0	Martínez-Seijas et al 2023
2310	PRJNA940825	SAMN33579199	SRR23759517	Common genet	Spain		2021	49	49	0	0	Martínez-Seijas et al 2023
2187	PRJNA940825	SAMN33579191	SRR23759526	Common genet	Spain		2021	49	49	0	0	Martínez-Seijas et al 2023
360	PRJNA940825	SAMN33579182	SRR23759536	magpie	Spain		2021	49	49	0	0	Martínez-Seijas et al 2023
256	PRJNA940825	SAMN33579162	SRR23759491	Hedgehog	Spain		2021	49	49	0	0	Martínez-Seijas et al 2023
36	PRJNA940825	SAMN33579130	SRR23759548	Hedgehog	Spain		2021	49	49	0	0	Martínez-Seijas et al 2023
C02-467	PRJEB2655	SAMEA1033376	ERR084716	Cattle	England	Cambridgeshire	2006-2007	130	130	1	1	Larsen et al. (2022)
SA227	PRJEB2655	SAMEA1033469	ERR084729	Human	England	Cambridgeshire	2008	130	130	1	1	Larsen et al. (2022)
NH1B-396	PRJEB2655	SAMEA2536852	ERR600021	Cattle	England	Norfolk	2012	3765	130	1	1	Larsen et al. (2022)
55-118-051	PRJEB43456	SAMEA8200688	ERR5417048	Hedgehog	Denmark	Jutland	2016	3139	130	1	1	Larsen et al. (2022)
55-118-196	PRJEB43456	SAMEA8200775	ERR5417135	Hedgehog	Denmark	Jutland	2016	6437	130	1	1	Larsen et al. (2022)
55-118-159	PRJEB43456	SAMEA8200757	ERR5417117	Hedgehog	Denmark	Funen	2016	130	130	1	1	Larsen et al. (2022)
91549	PRJEB43456	SAMEA8200502	ERR5417228	Human	Denmark	Jutland	2014	6478	130	1	1	Larsen et al. (2022)
55-118-020	PRJEB43456	SAMEA8200664	ERR5417024	Hedgehog	Denmark	Zealand	2016	6434	130	1	1	Larsen et al. (2022)
55-118-109	PRJEB43456	SAMEA8200729	ERR5417089	Hedgehog	Denmark	Zealand	2016	1562	130	1	1	Larsen et al. (2022)
100771	PRJEB43456	SAMEA8200561	ERR5417287	Human	Denmark	Zealand	2015	6480	130	1	1	Larsen et al. (2022)
55-118-145	PRJEB43456	SAMEA8200751	ERR5417111	Hedgehog	Denmark	Bornholm	2016	3139	130	1	1	Larsen et al. (2022)
55-118-010	PRJEB43456	SAMEA8200655	ERR5417015	Hedgehog	Denmark	Jutland	2016	6435	130	1	1	Larsen et al. (2022)
55-118-076	PRJEB43456	SAMEA8200702	ERR5417062	Hedgehog	Denmark	Jutland	2016	6436	130	1	1	Larsen et al. (2022)
55-118-065	PRJEB43456	SAMEA8200697	ERR5417057	Hedgehog	Denmark	Funen	2016	130	130	1	1	Larsen et al. (2022)
112889	PRJEB43456	SAMEA8200650	ERR5417377	Human	Denmark	Funen	2016	130	130	1	1	Larsen et al. (2022)
106965	PRJEB43456	SAMEA8200615	ERR5417341	Human	Denmark	Jutland	2016	6483	130	1	1	Larsen et al. (2022)
108566	PRJEB43456	SAMEA8200622	ERR5417348	Human	Denmark	Jutland	2016	6484	130	1	1	Larsen et al. (2022)
106339	PRJEB43456	SAMEA8200610	ERR5417336	Human	Denmark	Zealand	2016	130	130	1	1	Larsen et al. (2022)
102181	PRJEB43456	SAMEA8200574	ERR5417300	Human	Denmark	Funen	2015	6481	130	1	1	Larsen et al. (2022)
104089	PRJEB43456	SAMEA8200598	ERR5417324	Human	Denmark	Zealand	2015	3094	130	1	1	Larsen et al. (2022)
55-121-771	PRJEB43456	SAMEA8200835	ERR5417195	Hedgehog	Czech Republic	Prague	2018	130	130	1	1	Larsen et al. (2022)
104004	PRJEB43456	SAMEA8200597	ERR5417323	Human	Denmark	Bornholm	2015	4307	130	1	1	Larsen et al. (2022)
55-118-067	PRJEB43456	SAMEA8200698	ERR5417058	Hedgehog	Denmark	Funen	2016	130	130	1	1	Larsen et al. (2022)
92128	PRJEB43456	SAMEA8200506	ERR5417232	Human	Denmark	Zealand	2014	1245	130	1	1	Larsen et al. (2022)
112076	PRJEB43456	SAMEA8200645	ERR5417371	Human	Denmark	Zealand	2016	130	130	1	1	Larsen et al. (2022)
55-118-183	PRJEB43456	SAMEA8200768	ERR5417128	Hedgehog	Denmark	Jutland	2016	3139	130	0	0	Larsen et al. (2022)
55-121-713	PRJEB43456	SAMEA8200820	ERR5417180	Hedgehog	Spain	Catalonia	2018	1945	130	0	0	Larsen et al. (2022)
Sa12598	PRJEB2655	SAMEA1564929	ERR211646	Human	Sweden	Unknown	2011	425	425	1	1	Larsen et al. (2022)
ZTA12-02838HSTA	PRJEB2655	SAMEA2229614	ERR403511	Fallow deer	Spain	Madrid	2012	425	425	1	1	Larsen et al. (2022)
PI-41-95	PRJEB2655	SAMEA1463348	ERR144779	Rabbit	Belgium	Unknown	1995	425	425	1	1	Larsen et al. (2022)
61908	PRJEB2655	SAMEA2298602	ERR494744	Rabbit	Scotland	Central	2009	3092	425	0	0	Larsen et al. (2022)
ZTA10-00130-9-HSA	PRJEB2655	SAMEA2298567	ERR490456	Red deer	Spain	Castilla-La Mancha	2010	425	425	0	0	Larsen et al. (2022)
ZTA10-02421-9-HSA	PRJEB2655	SAMEA2298571	ERR490460	Wild boar	Spain	Castilla-La Mancha	2010	2675	425	0	0	Larsen et al. (2022)
004-0004-22k	PRJEB2655	SAMEA2298546	ERR490435	Sheep	Spain	Madrid	2004	1743	425	0	0	Larsen et al. (2022)
55-121-364	PRJEB43456	SAMEA8200778	ERR5417138	Hedgehog	England	Northumberland	2018	425	425	1	1	Larsen et al. (2022)
55-118-048	PRJEB43456	SAMEA8200685	ERR5417045	Hedgehog	Denmark	Jutland	2016	425	425	0	0	Larsen et al. (2022)
20A-150	PRJEB21015	SAMEA4893010	ERR3766934	Hedgehog	England	Berkshire	2018	6459	599	1	1	Larsen et al. (2022)
37A-165	PRJEB21015	SAMEA5094892	ERR3985826	Hedgehog	England	Berkshire	2018	6459	599	1	1	Larsen et al. (2022)
82223	PRJEB43456	SAMEA8200480	ERR5417206	Human	Denmark	Funen	2012	6351	1943	1	1	Larsen et al. (2022)
55-118-049	PRJEB43456	SAMEA8200686	ERR5417046	Hedgehog	Denmark	Jutland	2016	3091	1943	1	1	Larsen et al. (2022)
55-118-179	PRJEB43456	SAMEA8200765	ERR5417125	Hedgehog	Denmark	Jutland	2016	3091	1943	1	1	Larsen et al. (2022)
109878	PRJEB43456	SAMEA8200627	ERR5417353	Human	Denmark	Jutland	2016	3091	1943	1	1	Larsen et al. (2022)
55-118-019	PRJEB43456	SAMEA8200663	ERR5417023	Hedgehog	Denmark	Zealand	2016	3091	1943	1	1	Larsen et al. (2022)
55-118-036	PRJEB43456	SAMEA8200678	ERR5417038	Hedgehog	Denmark	Bornholm	2016	2361	1943	1	1	Larsen et al. (2022)
55-118-055	PRJEB43456	SAMEA8200692	ERR5417052	Hedgehog	Denmark	Funen	2016	2361	1943	1	1	Larsen et al. (2022)
94689	PRJEB43456	SAMEA8200521	ERR5417247	Human	Denmark	Funen	2014	2361	1943	1	1	Larsen et al. (2022)
55-118-039	PRJEB43456	SAMEA8200679	ERR5417039	Hedgehog	Denmark	Jutland	2016	2361	1943	1	1	Larsen et al. (2022)
55-118-061	PRJEB43456	SAMEA8200695	ERR5417055	Hedgehog	Denmark	Jutland	2016	2174	1943	1	1	Larsen et al. (2022)
55-118-190	PRJEB43456	SAMEA8200772	ERR5417132	Hedgehog	Denmark	Jutland	2016	2361	1943	1	1	Larsen et al. (2022)
103596	PRJEB43456	SAMEA8200589	ERR5417315	Human	Denmark	Zealand	2015	2361	1943	1	1	Larsen et al. (2022)
55-118-014	PRJEB43456	SAMEA8200658	ERR5417018	Hedgehog	Denmark	Zealand	2016	1943	1943	1	1	Larsen et al. (2022)
55-118-015	PRJEB43456	SAMEA8200659	ERR5417019	Hedgehog	Denmark	Zealand	2016	6433	1943	1	1	Larsen et al. (2022)
55-118-026	PRJEB43456	SAMEA8200670	ERR5417030	Hedgehog	Denmark	Zealand	2016	3091	1943	1	1	Larsen et al. (2022)
55-118-094	PRJEB43456	SAMEA8200716	ERR5417076	Hedgehog	Denmark	Zealand	2016	6433	1943	1	1	Larsen et al. (2022)
55-118-133	PRJEB43456	SAMEA8200745	ERR5417105	Hedgehog	Denmark	Zealand	2016	6433	1943	1	1	Larsen et al. (2022)
103913	PRJEB43456	SAMEA8200595	ERR5417321	Human	Denmark	Zealand	2015	1943	1943	1	1	Larsen et al. (2022)
55-121-366	PRJEB43456	SAMEA8200779	ERR5417139	Hedgehog	England	Northumberland	2018	1943	1943	1	1	Larsen et al. (2022)
55-121-276	PRJEB21015	SAMEA4893039	ERR3595432	Hedgehog	England	Cornwall	2018	6460	2616	1	1	Larsen et al. (2022)
55-121-277	PRJEB21015	SAMEA4893040	ERR3595433	Hedgehog	England	Cornwall	2018	6460	2616	1	1	Larsen et al. (2022)
55-121-278	PRJEB21015	SAMEA4893041	ERR3595434	Hedgehog	England	Cornwall	2018	6460	2616	1	1	Larsen et al. (2022)
